# Supplementary material for: Propagation of goose primordial germ cells in vitro relies on FGF and BMP signalling pathways
Source: Commun Biol. 2025 Feb 25;8:301. doi: 10.1038/s42003-025-07715-7 (PMC11861285; doi:10.1038/s42003-025-07715-7)
Supplement: Supplementary file 4 — Supplementary Data 1 [file 42003_2025_7715_MOESM4_ESM.xlsx]

## Sheet: Figure 1
			Sample	Type	Rep	Value (1x10E4)
			GOOSE-PGCs	Male	1	74.25
			GOOSE-PGCs	Male	2	73.5
			GOOSE-PGCs	Male	3	77.25
			GOOSE-PGCs	Female	1	17.75
			GOOSE-PGCs	Female	2	27.5
			GOOSE-PGCs	Female	3	11.25
			Sample	Type	Rep	Doubling_Time
			GOOSE-PGCs	Male	1	1.687
			GOOSE-PGCs	Male	2	1.689
			GOOSE-PGCs	Male	3	1.679
			GOOSE-PGCs	Female	1	2.042
			GOOSE-PGCs	Female	2	1.918
			GOOSE-PGCs	Female	3	2.189

## Sheet: Figure 2
	Number of cells (*10^4)
	1st trial	2nd trial	3rd trial	4th trial	5th trial	7th trial
Regular	2.035	1.485	0.39	0.746	4.425	3.5
-FGF	0	0	0.0935	0	0.75	0.0975
+Activin	0	0.442	0.11	0.096	1.33	0.035

## Sheet: Figure 3
			Species	Type	Rep	Value				Plate	Type	Rep	Value				Type	Rep	Value
			Goose	0.5x CaCl2	1	30833				Normal-Plate	GM(+AO)	1	20.5				GM- cholestrol	1	1.5
			Goose	0.5x CaCl2	2	41667											GM+1/2 Cholestrol	1	30.5
			Goose	0.5x CaCl2	3	85833				Normal-Plate	GM(+AO)	2	33.25				GM- cholestrol	2	2.25
			Goose	0.5x CaCl2	4	35000											GM+1/2 Cholestrol	2	29.75
			Goose	0.5x CaCl2	5	8333				Normal-Plate	GM(+AO)	3	21.75				GM- cholestrol	3	1
			Goose	0.5x CaCl2	6	80000											GM+1/2 Cholestrol	3	27.75
			Goose	1x CaCl2	1	16667				Non-Adherant-Plate	GM(+AO)	1	1.25
			Goose	1x CaCl2	2	20000
			Goose	1x CaCl2	3	35000				Non-Adherant-Plate	GM(+AO)	2	0
			Goose	1x CaCl2	4	15000
			Goose	1x CaCl2	5	11667				Non-Adherant-Plate	GM(+AO)	3	0
			Goose	1x CaCl2	6	12500

## Sheet: Supp Fig. 2
			Plate	Type	Rep	Value
			Normal-Plate	GM	1	28
			Normal-Plate	GM+Activin	1	0.5
			Normal-Plate	GM	2	45.25
			Normal-Plate	GM+Activin	2	0
			Normal-Plate	GM	3	38.75
			Normal-Plate	GM+Activin	3	0.5

## Sheet: Supp Fig. 3
			Sample	Type	Rep	Value
			GOOSE-PGCs	Human-IGF	1	93500
			GOOSE-PGCs	Human-IGF	2	120000
			GOOSE-PGCs	Human-IGF	3	67000
			GOOSE-PGCs	Turkey-IGF	1	98500
			GOOSE-PGCs	Turkey-IGF	2	141700
			GOOSE-PGCs	Turkey-IGF	3	80000

## Sheet: SuppleFig4A
	. Known avian germ cell-specific markers like DAZL and DDX4 are expressed in the goose PGCs
	Gene	Species	Sample	Value
	DAZL	Chicken	M5	157621
	DAZL	Chicken	M57	161548
	DAZL	Chicken	M29	141487
	DAZL	Chicken	M19	89335.3
	DAZL	Chicken	F13	172234
	DAZL	Chicken	F27	125251
	DAZL	Chicken	F62	109896
	DAZL	Chicken	F70	138981
	DAZL	Chicken	F81	142915
	DAZL	Chicken	F90	146118
	DAZL	Goose	GPR1M	78402
	DAZL	Goose	GPR2M	81906
	DAZL	Goose	GPR3F	83588.3
	DAZL	Goose	GPR4F	67366
	DAZL	Goose	GPR5M	75415.9
	DDX4	Chicken	M5	77193.1
	DDX4	Chicken	M57	73545.1
	DDX4	Chicken	M29	70988.9
	DDX4	Chicken	M19	49839.3
	DDX4	Chicken	F13	40435.1
	DDX4	Chicken	F27	36224.5
	DDX4	Chicken	F62	38874.9
	DDX4	Chicken	F70	38797.2
	DDX4	Chicken	F81	35139
	DDX4	Chicken	F90	37146.3
	DDX4	Goose	GPR1M	16846.5
	DDX4	Goose	GPR2M	9893.92
	DDX4	Goose	GPR3F	13703.7
	DDX4	Goose	GPR4F	9271.43
	DDX4	Goose	GPR5M	21211.7

## Sheet: SuppleFig6A
	The conserved expression profiles of germ cell-specific markers
	Gene	Species	Sample	Value
	Kcnh7	Chicken	M5	7646.44
	Fdft1	Chicken	M5	101314
	Dmrtb1	Chicken	M5	7514.06
	Pnldc1	Chicken	M5	13689.2
	Ddx4	Chicken	M5	77193.1
	Fkbp6	Chicken	M5	7564.49
	St8sia2	Chicken	M5	5117.38
	Tdrd9	Chicken	M5	20821.3
	Gng10	Chicken	M5	12153.6
	Dazl	Chicken	M5	157621
	Tdrd15	Chicken	M5	4794.63
	Gtsf1	Chicken	M5	21939.5
	Tdrd5	Chicken	M5	2964.02
	Kcnh7	Chicken	M57	7617.58
	Fdft1	Chicken	M57	77966
	Dmrtb1	Chicken	M57	12179.7
	Pnldc1	Chicken	M57	10442.9
	Ddx4	Chicken	M57	73545.1
	Fkbp6	Chicken	M57	6813.68
	St8sia2	Chicken	M57	6983.8
	Tdrd9	Chicken	M57	26347.4
	Gng10	Chicken	M57	12234.2
	Dazl	Chicken	M57	161548
	Tdrd15	Chicken	M57	9959.23
	Gtsf1	Chicken	M57	29531.9
	Tdrd5	Chicken	M57	3704.83
	Kcnh7	Chicken	M29	7165.99
	Fdft1	Chicken	M29	94620.2
	Dmrtb1	Chicken	M29	8756.52
	Pnldc1	Chicken	M29	13610.6
	Ddx4	Chicken	M29	70988.9
	Fkbp6	Chicken	M29	5967.08
	St8sia2	Chicken	M29	5794.17
	Tdrd9	Chicken	M29	19529.6
	Gng10	Chicken	M29	20205.2
	Dazl	Chicken	M29	141487
	Tdrd15	Chicken	M29	3468.49
	Gtsf1	Chicken	M29	23258
	Tdrd5	Chicken	M29	3187.94
	Kcnh7	Chicken	M19	4640.03
	Fdft1	Chicken	M19	68460
	Dmrtb1	Chicken	M19	6274.85
	Pnldc1	Chicken	M19	7999.19
	Ddx4	Chicken	M19	49839.3
	Fkbp6	Chicken	M19	4458.23
	St8sia2	Chicken	M19	5909.87
	Tdrd9	Chicken	M19	12378.9
	Gng10	Chicken	M19	18893.4
	Dazl	Chicken	M19	89335.3
	Tdrd15	Chicken	M19	2601.66
	Gtsf1	Chicken	M19	14791.9
	Tdrd5	Chicken	M19	2652.62
	Kcnh7	Chicken	F13	6451.85
	Fdft1	Chicken	F13	104591
	Dmrtb1	Chicken	F13	12369.7
	Pnldc1	Chicken	F13	10785.8
	Ddx4	Chicken	F13	40435.1
	Fkbp6	Chicken	F13	7505.41
	St8sia2	Chicken	F13	7795.14
	Tdrd9	Chicken	F13	28631.6
	Gng10	Chicken	F13	8890.6
	Dazl	Chicken	F13	172234
	Tdrd15	Chicken	F13	7924.44
	Gtsf1	Chicken	F13	29564.3
	Tdrd5	Chicken	F13	3531.82
	Kcnh7	Chicken	F27	8001.53
	Fdft1	Chicken	F27	97291.4
	Dmrtb1	Chicken	F27	6859.26
	Pnldc1	Chicken	F27	7817.73
	Ddx4	Chicken	F27	36224.5
	Fkbp6	Chicken	F27	5534.32
	St8sia2	Chicken	F27	5488.08
	Tdrd9	Chicken	F27	16190.2
	Gng10	Chicken	F27	14768.3
	Dazl	Chicken	F27	125251
	Tdrd15	Chicken	F27	2734.46
	Gtsf1	Chicken	F27	22678.5
	Tdrd5	Chicken	F27	3087.4
	Kcnh7	Chicken	F62	4953.2
	Fdft1	Chicken	F62	98233.9
	Dmrtb1	Chicken	F62	9969.05
	Pnldc1	Chicken	F62	8441.39
	Ddx4	Chicken	F62	38874.9
	Fkbp6	Chicken	F62	6611.75
	St8sia2	Chicken	F62	4321.2
	Tdrd9	Chicken	F62	28373.9
	Gng10	Chicken	F62	4821.38
	Dazl	Chicken	F62	109896
	Tdrd15	Chicken	F62	11181.6
	Gtsf1	Chicken	F62	22848.5
	Tdrd5	Chicken	F62	4391.32
	Kcnh7	Chicken	F70	5892.31
	Fdft1	Chicken	F70	121873
	Dmrtb1	Chicken	F70	11017.4
	Pnldc1	Chicken	F70	14549.1
	Ddx4	Chicken	F70	38797.2
	Fkbp6	Chicken	F70	6644.81
	St8sia2	Chicken	F70	6941.88
	Tdrd9	Chicken	F70	23440.4
	Gng10	Chicken	F70	8045.46
	Dazl	Chicken	F70	138981
	Tdrd15	Chicken	F70	5787.97
	Gtsf1	Chicken	F70	26472.4
	Tdrd5	Chicken	F70	3669.19
	Kcnh7	Chicken	F81	4655.84
	Fdft1	Chicken	F81	108433
	Dmrtb1	Chicken	F81	9884.44
	Pnldc1	Chicken	F81	14419.8
	Ddx4	Chicken	F81	35139
	Fkbp6	Chicken	F81	6983.34
	St8sia2	Chicken	F81	5366.06
	Tdrd9	Chicken	F81	24737
	Gng10	Chicken	F81	8027.02
	Dazl	Chicken	F81	142915
	Tdrd15	Chicken	F81	6332.52
	Gtsf1	Chicken	F81	25734
	Tdrd5	Chicken	F81	3335.54
	Kcnh7	Chicken	F90	5548.7
	Fdft1	Chicken	F90	107468
	Dmrtb1	Chicken	F90	9188.25
	Pnldc1	Chicken	F90	13762.1
	Ddx4	Chicken	F90	37146.3
	Fkbp6	Chicken	F90	7619.93
	St8sia2	Chicken	F90	8009.62
	Tdrd9	Chicken	F90	21308.2
	Gng10	Chicken	F90	8251.55
	Dazl	Chicken	F90	146118
	Tdrd15	Chicken	F90	6121.92
	Gtsf1	Chicken	F90	25578.1
	Tdrd5	Chicken	F90	3264.15
	Kcnh7	Goose	GPR1M	70.6283
	Fdft1	Goose	GPR1M	8419.67
	Dmrtb1	Goose	GPR1M	489.215
	Pnldc1	Goose	GPR1M	1949.73
	Ddx4	Goose	GPR1M	16846.5
	Fkbp6	Goose	GPR1M	2881.51
	St8sia2	Goose	GPR1M	1166.34
	Tdrd9	Goose	GPR1M	7411.44
	Gng10	Goose	GPR1M	5184.38
	Dazl	Goose	GPR1M	78402
	Tdrd15	Goose	GPR1M	3770.52
	Gtsf1	Goose	GPR1M	53667.8
	Tdrd5	Goose	GPR1M	10451.7
	Kcnh7	Goose	GPR2M	45.4952
	Fdft1	Goose	GPR2M	9147.97
	Dmrtb1	Goose	GPR2M	3153.76
	Pnldc1	Goose	GPR2M	1916.81
	Ddx4	Goose	GPR2M	9893.92
	Fkbp6	Goose	GPR2M	1659.29
	St8sia2	Goose	GPR2M	2595.8
	Tdrd9	Goose	GPR2M	11233.9
	Gng10	Goose	GPR2M	5893.78
	Dazl	Goose	GPR2M	81906
	Tdrd15	Goose	GPR2M	5118.64
	Gtsf1	Goose	GPR2M	98291.1
	Tdrd5	Goose	GPR2M	11754.1
	Kcnh7	Goose	GPR3F	61.7126
	Fdft1	Goose	GPR3F	8935.7
	Dmrtb1	Goose	GPR3F	608.711
	Pnldc1	Goose	GPR3F	1840.16
	Ddx4	Goose	GPR3F	13703.7
	Fkbp6	Goose	GPR3F	1462.17
	St8sia2	Goose	GPR3F	2502.87
	Tdrd9	Goose	GPR3F	10273
	Gng10	Goose	GPR3F	3788.31
	Dazl	Goose	GPR3F	83588.3
	Tdrd15	Goose	GPR3F	6817.84
	Gtsf1	Goose	GPR3F	59694.3
	Tdrd5	Goose	GPR3F	11496.8
	Kcnh7	Goose	GPR4F	125.149
	Fdft1	Goose	GPR4F	9698.1
	Dmrtb1	Goose	GPR4F	718.474
	Pnldc1	Goose	GPR4F	1222.96
	Ddx4	Goose	GPR4F	9271.43
	Fkbp6	Goose	GPR4F	1708.65
	St8sia2	Goose	GPR4F	2333.74
	Tdrd9	Goose	GPR4F	7557.59
	Gng10	Goose	GPR4F	2870.65
	Dazl	Goose	GPR4F	67366
	Tdrd15	Goose	GPR4F	6867.65
	Gtsf1	Goose	GPR4F	44203.7
	Tdrd5	Goose	GPR4F	10595.5
	Kcnh7	Goose	GPR5M	135.436
	Fdft1	Goose	GPR5M	9236.32
	Dmrtb1	Goose	GPR5M	691.244
	Pnldc1	Goose	GPR5M	1870.21
	Ddx4	Goose	GPR5M	21211.7
	Fkbp6	Goose	GPR5M	2634.72
	St8sia2	Goose	GPR5M	1298.12
	Tdrd9	Goose	GPR5M	7336.51
	Gng10	Goose	GPR5M	5415.23
	Dazl	Goose	GPR5M	75415.9
	Tdrd15	Goose	GPR5M	3812.94
	Gtsf1	Goose	GPR5M	63097.1
	Tdrd5	Goose	GPR5M	9984.55
