# Supplementary material for: Propagation of goose primordial germ cells in vitro relies on FGF and BMP signalling pathways
Source: Commun Biol. 2025 Feb 25;8:301. doi: 10.1038/s42003-025-07715-7 (PMC11861285; doi:10.1038/s42003-025-07715-7)
Supplement: Supplementary file 5 — Supplementary Data 2-5 [file 42003_2025_7715_MOESM5_ESM.xlsx]

## Sheet: SupplementaryData2
	Supplementary Data 2: Differentially expressed genes in male PGCs
	Sl. No	Gene	log2FoldChange	pvalue	padj	GeneID	Genename	ProteinID2	Avg male exp.	Avg. female exp.
	1	gene5165	3.76035	2.96612e-31	1.73983e-27	GeneID:106033184	LOC106033184	XP_013031981.1	1394.16	102.709
	2	gene17954	3.11606	4.02016e-20	1.17905e-16	GeneID:106047265	ENDOG	XP_013054092.1	582.147	66.9939
	3	gene7130	2.91421	1.45889e-18	3.66744e-15	GeneID:106035405	SNAP91	XP_013035598.1	956.071	126.525
	4	gene8015	2.60373	0.0213991	0.303087	GeneID:106036295	EGFLAM	XP_013037059.1	6656.43	1095.05
	5	gene8490	2.427	0.0347349	0.393725	GeneID:106036801	LOC106036801	XP_013037839.1	538.275	100.032
	6	gene6812	2.34725	4.4102e-24	1.55213e-20	GeneID:106035102	NEK3	XP_013035161.1	4163.14	818.363
	7	gene10450	2.15505	1.1968e-10	8.43603e-08	GeneID:106039008	LOC106039008	-	661.377	148.618
	8	gene1764	2.14829	2.91582e-09	1.31563e-06	GeneID:106045473	AVPR1A	XP_013051448.1	1154.14	260.56
	9	gene20310	2.12678	0.0356599	0.399178	GeneID:106049821	LOC106049821	XP_013057696.1	622.252	142.492
	10	gene10537	2.03202	2.22189e-11	2.05782e-08	GeneID:106039096	LOC106039096	-	580.373	141.621
	11	gene8050	1.99194	1.54015e-05	0.00103128	GeneID:106036340	LOC106036340	-	576.595	145.142
	12	gene19374	1.9589	2.33805e-16	4.57141e-13	GeneID:106048829	PCSK1	XP_013056387.1	916.055	235.494
	13	gene13826	1.93382	8.9269e-07	0.000112405	GeneID:106042732	ANKRD34B	XP_013047259.1	4235.82	1108.92
	14	gene97	1.87792	0.0348148	0.393725	GeneID:106041913	RBP4	XP_013046610.1	742.579	201.932
	15	gene11123	1.87047	0.0165707	0.257138	GeneID:106039800	LOC106039800	XP_013042672.1	1811.69	495.557
	16	gene18055	1.85109	2.98627e-05	0.0017286	GeneID:106047383	VLDLR	XP_013054298.1	883.277	244.815
	17	gene19728	1.81999	0.0281329	0.351352	GeneID:106049227	S100A11	XP_013056880.1	2763.43	782.631
	18	gene10535	1.74989	1.36966e-08	5.02124e-06	GeneID:106039094	LOC106039094	XP_013041436.1	3059.04	909.195
	19	gene15145	1.69226	1.73173e-09	8.70663e-07	GeneID:106044168	RFK	XP_013049518.1	623.208	193.027
	20	gene17770	1.68857	3.46522e-06	0.00030953	GeneID:106047103	LOC106047103	-	1187.8	368.53
	21	gene11592	1.68182	1.99365e-11	1.94901e-08	GeneID:106040140	TBC1D2	XP_013043272.1	730.522	227.925
	22	gene10233	1.67512	1.63983e-07	3.00585e-05	GeneID:106038722	CELF2	XP_013040885.1	1196.76	374.7
	23	gene16004	1.63946	4.32546e-06	0.000364187	GeneID:106045101	SYK	XP_013050885.1	1378.55	442.387
	24	gene15212	1.60258	8.39449e-15	1.47718e-11	GeneID:106044195	REC114	XP_013049543.1	5987.88	1971.82
	25	gene19353	1.59406	1.32864e-09	7.27628e-07	GeneID:106048807	CNTLN	XP_013056370.1	1925.89	638.071
	26	gene2354	1.59187	3.93897e-12	4.95101e-09	GeneID:106030107	LOC106030107	-	949.572	314.882
	27	gene14108	1.55413	0.000277835	0.0103363	GeneID:106043045	LOC106043045	XP_013047770.1	758.255	258.235
	28	gene1708	1.55381	0.000181688	0.00718464	GeneID:106045396	MYRFL	XP_013051304.1	550.307	187.376
	29	gene7417	1.55251	5.17189e-05	0.00265682	GeneID:106035644	LOC106035644	-	665.398	226.855
	30	gene7058	1.51233	1.42036e-05	0.000968759	GeneID:106035330	LOC106035330	-	582.423	204.207
	31	gene5529	1.49117	7.77639e-05	0.00366128	GeneID:106033535	GPR146	XP_013032581.1	695.305	247.097
	32	gene18934	1.48887	2.32168e-12	3.14266e-09	GeneID:106048364	DMXL1	XP_013055717.1	13913.1	4957.38
	33	gene16138	1.48734	1.47127e-11	1.52293e-08	GeneID:106045256	ISOC1	XP_013051098.1	9464.67	3375.75
	34	gene11740	1.48641	9.82228e-06	0.000705481	GeneID:106040457	MARCH3	XP_013043795.1	504.182	180.094
	35	gene18710	1.46806	0.000142451	0.00589457	GeneID:106048103	GAD2	XP_013055349.1	1246.31	450.475
	36	gene5186	1.44704	0.000749179	0.0234578	GeneID:106033292	CX3CL1	XP_013032163.1	1371.8	503.356
	37	gene10419	1.42286	2.0784e-05	0.00130155	GeneID:106038980	CHST15	XP_013041270.1	1775.92	662.379
	38	gene1115	1.42134	0.000935791	0.0278161	GeneID:106040287	LOC106040287	-	631.614	235.925
	39	gene14089	1.41866	0.0011071	0.0316262	GeneID:106043051	GRIN3A	XP_013047793.1	1022.58	382.625
	40	gene6908	1.39809	6.57781e-06	0.000500585	GeneID:106035217	LOC106035217	-	9972.93	3783.91
	41	gene16258	1.39656	1.50004e-09	7.7636e-07	GeneID:106045388	GKAP1	XP_013051287.1	1305.85	496.234
	42	gene8003	1.3939	2.58764e-06	0.000248824	GeneID:106036294	RPL37	XP_013037058.1	82792.5	31505.6
	43	gene4692	1.39303	2.76387e-07	4.58828e-05	GeneID:106032779	LOC106032779	-	6163.93	2346.99
	44	gene13234	1.39018	4.20047e-08	1.15493e-05	GeneID:106042089	MTX3	XP_013046294.1	5959.33	2273.84
	45	gene18015	1.38971	3.82088e-07	5.92643e-05	GeneID:106047346	LOC106047346	XP_013054247.1	2078.89	793.822
	46	gene20169	1.38809	1.1985e-10	8.43603e-08	GeneID:106049678	LOC106049678	-	16773.7	6408.71
	47	gene20312	1.38654	2.5077e-11	2.13913e-08	GeneID:106049822	LOC106049822	XP_013057698.1	7012.42	2682.45
	48	gene6909	1.3861	1.93478e-05	0.00122911	GeneID:106035216	NPFFR2	XP_013035361.1	2438.81	933
	49	gene20171	1.38085	6.62627e-08	1.61948e-05	GeneID:106049666	LOC106049666	XP_013057502.1	1223.4	469.903
	50	gene14124	1.37873	5.90432e-10	3.5827e-07	GeneID:106043039	LOC106043039	-	3524.52	1355.65
	51	gene14718	1.37243	2.48442e-08	7.80685e-06	GeneID:106043701	RHOBTB3	XP_013048773.1	1870.56	722.668
	52	gene18505	1.37063	1.36454e-09	7.27628e-07	GeneID:106047876	COMMD10	XP_013055036.1	3280.62	1268.78
	53	gene14161	1.36191	1.10565e-07	2.23633e-05	GeneID:106043094	LOC106043094	-	1558.12	606.072
	54	gene3081	1.34576	0.0070947	0.137193	GeneID:106030889	PIK3C2G	XP_013028356.1	612.459	241.18
	55	gene7974	1.34519	2.55281e-11	2.13913e-08	GeneID:106036288	MRPS30	XP_013037053.1	4658.09	1833.73
	56	gene13825	1.34497	6.33452e-10	3.71562e-07	GeneID:106042722	FAM151B	XP_013047245.1	5571.41	2193.38
	57	gene18013	1.34119	3.56792e-08	1.02926e-05	GeneID:106047348	PTCH1	XP_013054249.1	1145.61	452.284
	58	gene13464	1.34087	3.69116e-09	1.62383e-06	GeneID:106042346	PJA2	XP_013046661.1	22131.9	8737.23
	59	gene11739	1.33781	7.18528e-07	9.65186e-05	GeneID:106040456	LOC106040456	XP_013043792.1	1347.17	533.1
	60	gene19155	1.32478	2.09114e-07	3.53824e-05	GeneID:106048596	DCTN3	XP_013056066.1	3397.1	1356.29
	61	gene17266	1.31712	4.67955e-08	1.24767e-05	GeneID:106046527	GRAMD3	XP_013053057.1	2471.58	991.92
	62	gene15422	1.30095	2.38912e-10	1.61697e-07	GeneID:106044472	LOC106044472	XP_013049961.1	3873.56	1572.29
	63	gene13988	1.29147	3.90418e-08	1.0905e-05	GeneID:106042914	POLK	XP_013047548.1	6882.88	2811.9
	64	gene13814	1.28961	1.58801e-07	2.97279e-05	GeneID:106042710	RPS23	XP_013047229.1	152203	62260.4
	65	gene7420	1.28385	1.06636e-07	2.20762e-05	GeneID:106035593	TRIM23	XP_013035953.1	20691.8	8498.28
	66	gene13827	1.28295	1.64166e-08	5.66438e-06	GeneID:106042733	DHFR	XP_013047260.1	17679.7	7265.42
	67	gene15217	1.2812	0.000734111	0.0231094	GeneID:106044201	LOC106044201	XP_013049559.1	1589.98	654.496
	68	gene14745	1.27637	2.51016e-05	0.00150243	GeneID:106043735	LOC106043735	XP_013048853.1	1051.97	434.655
	69	gene7421	1.27499	1.10351e-08	4.22141e-06	GeneID:106035626	TRAPPC13	XP_013035997.1	3774.43	1559.71
	70	gene8013	1.26312	9.18767e-11	7.02937e-08	GeneID:106036327	OSMR	XP_013037087.1	3485.2	1452.03
	71	gene15997	1.26226	8.30474e-11	6.64266e-08	GeneID:106045082	CKS2	XP_013050866.1	6904.37	2878.45
	72	gene13822	1.26049	5.58244e-08	1.38358e-05	GeneID:106042724	AK6	XP_013047247.1	5654.42	2360.2
	73	gene15438	1.25659	0.000694941	0.022194	GeneID:106044473	GDA	XP_013049962.1	535.293	224.152
	74	gene13990	1.25607	6.30546e-05	0.00313878	GeneID:106042903	MED18	XP_013047536.1	974.502	407.776
	75	gene11574	1.25454	1.03254e-06	0.000122768	GeneID:106040214	MTAP	XP_013043385.1	5529.71	2317.87
	76	gene17214	1.23951	1.11491e-05	0.000784763	GeneID:106046474	RNF38	XP_013052985.1	1167.72	494.564
	77	gene7422	1.23877	1.04358e-07	2.20762e-05	GeneID:106035627	SGTB	XP_013036000.1	5650.78	2394.44
	78	gene17271	1.23399	2.44149e-06	0.000240829	GeneID:106046530	CCDC112	XP_013053060.1	680.257	289.414
	79	gene15131	1.23237	1.81575e-06	0.000191327	GeneID:106044160	RPS6	XP_013049501.1	76325.7	32485.5
	80	gene18009	1.23157	5.9072e-06	0.000461996	GeneID:106047340	LOC106047340	XP_013054232.1	5289.22	2252.45
	81	gene7979	1.22541	4.56674e-10	2.87003e-07	GeneID:106036380	LOC106036380	XP_013037228.1	4232.53	1810.23
	82	gene19760	1.22479	8.49962e-08	1.92265e-05	GeneID:106049250	TMEM161B	XP_013056906.1	778.334	333.112
	83	gene9711	1.22169	0.000772141	0.0240059	GeneID:106038155	SLC25A27	XP_013039903.1	2731.04	1171.13
	84	gene14005	1.22028	4.20669e-07	6.38148e-05	GeneID:106042938	ANKRA2	XP_013047622.1	9373.02	4023.09
	85	gene7384	1.21482	1.20708e-08	4.51936e-06	GeneID:106035662	SETD9	XP_013036059.1	3776.19	1626.88
	86	gene7975	1.21316	0.00145061	0.0395147	GeneID:106036399	FGF10	XP_013037259.1	1176.57	507.307
	87	gene13821	1.20692	5.92162e-09	2.48102e-06	GeneID:106042713	RAD17	XP_013047231.1	11994.1	5196.01
	88	gene18204	1.20581	8.60593e-07	0.000111352	GeneID:106047567	CETN3	XP_013054591.1	4707.58	2041.14
	89	gene13806	1.20568	7.61639e-07	0.000100771	GeneID:106042707	EDIL3	XP_013047228.1	4572.42	1982.17
	90	gene19523	1.20353	6.84861e-09	2.80267e-06	GeneID:106048992	LOC106048992	XP_013056584.1	8941.05	3882.22
	91	gene16065	1.20257	1.78202e-09	8.71059e-07	GeneID:106045181	KIAA1328	XP_013051015.1	4766.95	2071.18
	92	gene11777	1.20236	7.13889e-06	0.000534566	GeneID:106040421	ATP5I	XP_013043711.1	6921.02	3007.68
	93	gene15439	1.19842	8.84424e-08	1.9454e-05	GeneID:106044479	ZFAND5	XP_013049971.1	13506.4	5885.69
	94	gene13239	1.19597	2.20549e-05	0.00136176	GeneID:106042090	DMGDH	XP_013046295.1	3609.43	1575.47
	95	gene20170	1.19044	9.46391e-10	5.37214e-07	GeneID:106049677	TRMT10B	XP_013057524.1	3067.15	1344.1
	96	gene13999	1.18974	1.71352e-05	0.00113357	GeneID:106042921	HEXB	XP_013047574.1	8273.77	3627.23
	97	gene17222	1.18607	1.9782e-07	3.44657e-05	GeneID:106046476	PCGF3	XP_013052990.1	2561.2	1125.66
	98	gene20172	1.18589	3.71537e-06	0.000326897	GeneID:106049669	DCAF10	XP_013057506.1	19696.7	8657.63
	99	gene16079	1.18112	5.14085e-08	1.29234e-05	GeneID:106045165	NUDT2	XP_013050990.1	2005.49	884.422
	100	gene10982	1.17907	0.00301253	0.0699359	GeneID:106039556	CBLN1	XP_013042271.1	926.293	409.249
	101	gene3366	1.17885	0.000107287	0.00474352	GeneID:106031418	RILPL2	XP_013029244.1	7989.77	3529.18
	102	gene14093	1.17847	2.00707e-07	3.4626e-05	GeneID:106043017	MRPL50	XP_013047725.1	2160.19	954.255
	103	gene7834	1.17514	9.9664e-06	0.000712922	GeneID:106036107	SH3BGR	XP_013036786.1	1633.13	723.477
	104	gene15141	1.17448	4.17609e-06	0.000355928	GeneID:106044140	FXN	XP_013049471.1	1390.93	616.204
	105	gene8005	1.16768	5.05848e-08	1.29006e-05	GeneID:106036348	TTC33	XP_013037165.1	23661.8	10533
	106	gene14100	1.16768	1.25286e-06	0.000144096	GeneID:106043047	INIP	XP_013047772.1	3274.42	1457.4
	107	gene13258	1.16634	2.05856e-06	0.000210608	GeneID:106042104	F2R	XP_013046305.1	1765.71	786.518
	108	gene16309	1.16514	9.21598e-09	3.60386e-06	GeneID:106045446	CEP78	XP_013051404.1	8466.03	3775.33
	109	gene18203	1.16388	5.72112e-06	0.000453489	GeneID:106047566	POLR3G	XP_013054589.1	3115.63	1390.74
	110	gene16246	1.15731	7.48292e-09	2.99266e-06	GeneID:106045374	AGTPBP1	XP_013051254.1	5300.33	2376.65
	111	gene11769	1.15255	5.50888e-07	7.81772e-05	GeneID:106040445	RNF170	XP_013043766.1	4268.3	1920.34
	112	gene11778	1.15206	2.42509e-09	1.15336e-06	GeneID:106040452	TMEM175	XP_013043779.1	7532.04	3389.28
	113	gene14763	1.15007	5.01566e-07	7.23448e-05	GeneID:106043751	LOC106043751	-	4534.25	2043.08
	114	gene11370	1.14975	2.24823e-05	0.00137084	GeneID:106040011	LOC106040011	-	749.885	338.277
	115	gene13227	1.14902	3.73333e-08	1.0596e-05	GeneID:106042087	SLC30A5	XP_013046292.1	12669.5	5712.92
	116	gene11773	1.14893	1.01426e-06	0.000122286	GeneID:106040440	IDUA	XP_013043756.1	1187.71	535.494
	117	gene7398	1.14851	1.82834e-06	0.000191508	GeneID:106035648	LOC106035648	-	5939.17	2679.16
	118	gene14709	1.14487	1.13226e-07	2.26413e-05	GeneID:106043695	KIAA0825	XP_013048755.1	1032.57	466.975
	119	gene8906	1.13841	1.39397e-06	0.00015624	GeneID:106037314	ST8SIA5	XP_013038622.1	757.094	344.05
	120	gene20657	1.13795	8.56003e-08	1.92265e-05	GeneID:106029519	LOC106029519	-	2230.49	1013.64
	121	gene7356	1.13733	1.50317e-06	0.000164673	GeneID:106035587	NDUFS4	XP_013035947.1	4634.05	2106.7
	122	gene13997	1.13649	1.18441e-05	0.000823796	GeneID:106042902	NSA2	XP_013047535.1	22043	10026.6
	123	gene7414	1.13384	4.91617e-08	1.2722e-05	GeneID:106035631	SREK1IP1	XP_013036003.1	1943.94	885.887
	124	gene13245	1.13348	5.69734e-06	0.000453489	GeneID:106042121	SCAMP1	XP_013046343.1	4512.09	2056.46
	125	gene7345	1.12928	3.11943e-07	5.03602e-05	GeneID:106035623	ITGA1	XP_013035993.1	3486.04	1593.8
	126	gene15437	1.12902	1.77947e-07	3.19523e-05	GeneID:106044478	LOC106044478	XP_013049970.1	2370.14	1083.83
	127	gene20177	1.12899	0.000210033	0.008195	GeneID:106049672	LOC106049672	XP_013057510.1	1406	642.742
	128	gene15148	1.12668	0.000370659	0.0132571	GeneID:106044164	LOC106044164	-	1629.32	746.229
	129	gene2722	1.12646	0.00112247	0.0319097	GeneID:106030627	LOC106030627	XP_013027980.1	1683.25	770.964
	130	gene13257	1.12552	9.8815e-05	0.00442621	GeneID:106042094	F2RL1	XP_013046299.1	8249.03	3780.69
	131	gene16478	1.12439	4.81555e-06	0.000401608	GeneID:106045700	LOC106045700	XP_013051782.1	4099.11	1880.64
	132	gene14765	1.12241	1.35442e-07	2.61908e-05	GeneID:106043745	CHD1	XP_013048872.1	9597.42	4408.56
	133	gene16087	1.12158	3.1207e-05	0.0017946	GeneID:106045164	RPP25L	XP_013050988.1	3110.04	1429.19
	134	gene20168	1.12025	1.58825e-08	5.66438e-06	GeneID:106049675	FRMPD1	XP_013057520.1	5194.47	2389.78
	135	gene17215	1.11963	6.13586e-07	8.50179e-05	GeneID:106046473	TRIM14	XP_013052981.1	1625.9	748.127
	136	gene8046	1.11066	2.78711e-08	8.31269e-06	GeneID:106036360	NPR3	XP_013037187.1	5871.66	2718.98
	137	gene9912	1.11022	0.00674389	0.131712	GeneID:106038415	LOC106038415	-	1258.01	582.354
	138	gene14009	1.10943	1.15628e-05	0.000807424	GeneID:106042939	TMEM171	XP_013047624.1	2511.78	1164.3
	139	gene14104	1.10941	1.13799e-06	0.000132618	GeneID:106043032	PTBP3	XP_013047741.1	5030.92	2331.43
	140	gene10721	1.10916	1.63573e-07	3.00585e-05	GeneID:106039277	ATP13A4	XP_013041765.1	1581.93	733.327
	141	gene14832	1.10877	4.45563e-07	6.64455e-05	GeneID:106043835	SNAPC3	XP_013049019.1	2973.07	1378.66
	142	gene18011	1.10744	1.83238e-07	3.25104e-05	GeneID:106047344	ERCC6L2	XP_013054246.1	8460.87	3926.98
	143	gene7396	1.10721	1.58186e-07	2.97279e-05	GeneID:106035637	SMIM15	XP_013036011.1	11990.4	5565.78
	144	gene16085	1.10629	0.00033592	0.0122132	GeneID:106045168	DNAI1	XP_013050993.1	905.038	420.446
	145	gene16477	1.10367	0.000481	0.0164352	GeneID:106045698	LOC106045698	XP_013051779.1	984.51	458.236
	146	gene16136	1.10346	2.04598e-05	0.00129044	GeneID:106045260	LOC106045260	XP_013051102.1	5226.58	2432.63
	147	gene18005	1.10296	5.60743e-06	0.000450566	GeneID:106047338	TDGF1	XP_013054229.1	30448.5	14175.8
	148	gene7344	1.10246	2.75299e-05	0.00162021	GeneID:106035624	PELO	XP_013035994.1	1398.14	651.256
	149	gene15423	1.10192	1.03135e-05	0.000732122	GeneID:106044482	GCNT1	XP_013049974.1	8417.52	3921.66
	150	gene16995	1.10069	2.19469e-08	7.0218e-06	GeneID:106046222	PPIC	XP_013052573.1	7320.81	3413.7
	151	gene16996	1.09897	3.54246e-06	0.000314832	GeneID:106046230	SNX24	XP_013052581.1	2182.27	1018.82
	152	gene13230	1.09743	1.21473e-07	2.40176e-05	GeneID:106042088	MRPS36	XP_013046293.1	2241.21	1047.43
	153	gene7405	1.09645	2.63786e-06	0.000252274	GeneID:106035606	DIMT1	XP_013035964.1	4898.91	2291.06
	154	gene14116	1.09547	1.6373e-06	0.000176758	GeneID:106043031	SVEP1	XP_013047738.1	9671.2	4526.42
	155	gene17223	1.09357	2.35493e-06	0.000234123	GeneID:106046479	MFSD7	XP_013052999.1	943.386	442.063
	156	gene13456	1.09295	4.97293e-07	7.23212e-05	GeneID:106042352	STARD4	XP_013046667.1	2425.08	1137.15
	157	gene15150	1.09266	8.24418e-08	1.92079e-05	GeneID:106044158	NMRK1	XP_013049500.1	3097.74	1452.31
	158	gene14750	1.09032	1.69422e-08	5.73331e-06	GeneID:106043727	CAAP1	XP_013048830.1	9341.47	4387.45
	159	gene16241	1.0901	1.3165e-06	0.000149713	GeneID:106045366	ISCA1	XP_013051246.1	15971.4	7502.27
	160	gene8017	1.09003	1.62792e-08	5.66438e-06	GeneID:106036362	WDR70	XP_013037189.1	6370.49	2992.71
	161	gene11579	1.08926	2.58047e-08	7.82907e-06	GeneID:106040195	TDRD7	XP_013043345.1	8029.73	3774.16
	162	gene13819	1.08879	3.36138e-07	5.32884e-05	GeneID:106042730	ZCCHC9	XP_013047254.1	3666.23	1724.06
	163	gene14125	1.08521	6.59974e-06	0.000500585	GeneID:106043038	TOPORS	XP_013047750.1	4028.36	1898.44
	164	gene19371	1.08488	3.78316e-06	0.000331206	GeneID:106048836	MELK	XP_013056403.1	9709.64	4577.36
	165	gene14105	1.08163	7.22967e-08	1.7192e-05	GeneID:106043042	SUSD1	XP_013047751.1	6961.97	3289.4
	166	gene13237	1.08144	4.56717e-08	1.23644e-05	GeneID:106042116	HOMER1	XP_013046332.1	3141.45	1484.34
	167	gene17273	1.08104	3.65298e-06	0.000323023	GeneID:106046546	TRIM36	XP_013053082.1	1099.08	519.79
	168	gene8912	1.07898	7.0175e-05	0.00340184	GeneID:106037351	IER3IP1	XP_013038688.1	6981.82	3304.82
	169	gene8058	1.07784	5.58222e-07	7.85842e-05	GeneID:106036303	MRPL17	XP_013037067.1	2980.73	1412.04
	170	gene17211	1.07593	3.54074e-05	0.00197172	GeneID:106046471	LIX1	XP_013052979.1	3645.22	1729.26
	171	gene8072	1.07424	1.80494e-06	0.000191327	GeneID:106036364	RGP1	XP_013037191.1	1728.77	820.894
	172	gene14836	1.0733	2.96262e-06	0.000274385	GeneID:106043830	ZDHHC21	XP_013049007.1	1999.02	949.927
	173	gene15428	1.0728	2.67197e-07	4.47797e-05	GeneID:106044474	PTAR1	XP_013049964.1	13743.5	6533.7
	174	gene15998	1.07265	4.25845e-07	6.40479e-05	GeneID:106045083	SECISBP2	XP_013050867.1	17877.3	8499.85
	175	gene19515	1.07032	7.64877e-05	0.00362791	GeneID:106048982	LOC106048982	XP_013056570.1	812.536	386.617
	176	gene6535	1.06914	0.00176837	0.0460325	GeneID:106034733	LOC106034733	XP_013034518.1	3039.01	1448.77
	177	gene13828	1.06853	2.04254e-07	3.48957e-05	GeneID:106042720	MSH3	XP_013047243.1	6481.42	3090.59
	178	gene14004	1.06841	2.1068e-08	6.99498e-06	GeneID:106042904	UTP15	XP_013047537.1	8563.15	4083.48
	179	gene14830	1.06827	9.05973e-07	0.000112405	GeneID:106043825	CCDC171	XP_013048991.1	3314.53	1581.06
	180	gene13466	1.06616	1.10706e-06	0.000129873	GeneID:106042341	FER	XP_013046656.1	8043.26	3841.28
	181	gene11782	1.06404	1.58693e-06	0.000172378	GeneID:106040433	PIGG	XP_013043735.1	3917.44	1873.98
	182	gene7394	1.06347	2.57203e-05	0.001527	GeneID:106035650	ERCC8	XP_013036037.1	1920.45	919.313
	183	gene8019	1.06274	8.3975e-07	0.00010946	GeneID:106036361	LOC106036361	XP_013037188.1	12541.5	6004.16
	184	gene16307	1.06023	3.91521e-07	5.99095e-05	GeneID:106045450	LOC106045450	XP_013051408.1	4280.11	2052.45
	185	gene7980	1.06021	4.01939e-06	0.00034842	GeneID:106036386	LOC106036386	XP_013037236.1	9678.46	4641.5
	186	gene8012	1.05974	5.46167e-07	7.81374e-05	GeneID:106036326	RICTOR	XP_013037086.1	11990.8	5752.28
	187	gene8907	1.0594	6.39631e-05	0.00316168	GeneID:106037317	LOC106037317	-	1029.18	494.089
	188	gene16254	1.05903	1.96141e-06	0.000204231	GeneID:106045380	RMI1	XP_013051267.1	19443.3	9331.68
	189	gene14010	1.0576	2.55952e-06	0.000247472	GeneID:106042916	FCHO2	XP_013047552.1	2879.41	1383.44
	190	gene14359	1.05503	0.000318087	0.0116128	GeneID:106043330	TOPAZ1	XP_013048198.1	2670.76	1285.08
	191	gene16017	1.0546	9.07061e-07	0.000112405	GeneID:106045112	LYRM7	XP_013050903.1	3629.07	1747.1
	192	gene6806	1.05439	0.000169282	0.00678555	GeneID:106035089	LOC106035089	-	1141.26	549.568
	193	gene16066	1.05408	9.64399e-05	0.00436649	GeneID:106045184	TPGS2	XP_013051021.1	1520.09	732.17
	194	gene20198	1.05068	3.13157e-06	0.000285525	GeneID:106049700	HIATL1	XP_013057547.1	3088.24	1490.52
	195	gene15142	1.05046	5.19377e-05	0.00265682	GeneID:106044156	PIP5K1B	XP_013049494.1	1487.84	718.364
	196	gene17219	1.04958	0.000632041	0.0204826	GeneID:106046482	GNE	XP_013053007.1	4231.76	2044.44
	197	gene18007	1.04883	7.54572e-07	0.000100593	GeneID:106047342	CDC14B	XP_013054238.1	2361.08	1141.15
	198	gene16140	1.04843	0.00251259	0.0602372	GeneID:106045259	ADAMTS19	XP_013051100.1	913.464	441.417
	199	gene7374	1.04656	5.31642e-05	0.00270384	GeneID:106035619	PPAP2A	XP_013035987.1	13198.3	6389.86
	200	gene7997	1.04627	4.98586e-06	0.000411907	GeneID:106036385	FBXO4	XP_013037235.1	1472	713.05
	201	gene7357	1.04518	4.58413e-05	0.00242973	GeneID:106035632	ARL15	XP_013036007.1	4979.43	2412.75
	202	gene8911	1.04484	1.8281e-05	0.00119145	GeneID:106037316	HDHD2	XP_013038625.1	6211.6	3010.62
	203	gene7348	1.04439	1.32243e-06	0.000149713	GeneID:106035586	LOC106035586	XP_013035946.1	1009.96	489.668
	204	gene14160	1.04076	3.29219e-06	0.000298622	GeneID:106043097	LOC106043097	-	960.654	466.884
	205	gene10218	1.03826	0.000590366	0.0193818	GeneID:106038743	PFKFB3	XP_013040931.1	1610.15	784.438
	206	gene19377	1.03816	2.77139e-06	0.000259405	GeneID:106048831	ELL2	XP_013056389.1	3535.19	1721.4
	207	gene14749	1.03724	1.28341e-07	2.50934e-05	GeneID:106043726	PLAA	XP_013048824.1	8779.61	4277.88
	208	gene15999	1.0368	3.13096e-05	0.00179464	GeneID:106045095	SEMA4D	XP_013050880.1	30521	14876.4
	209	gene8032	1.03353	3.91452e-05	0.00213263	GeneID:106036342	PRLR	XP_013037152.1	520.591	254.129
	210	gene14766	1.03183	2.74047e-05	0.00161826	GeneID:106043752	RGMB	XP_013048886.1	2239.16	1095.4
	211	gene11573	1.03041	0.00384984	0.0845792	GeneID:106040215	LOC106040215	-	684.503	334.972
	212	gene13310	1.03039	0.00592402	0.120098	GeneID:106042197	TOP1MT	XP_013046435.1	2653.22	1299.17
	213	gene13238	1.02984	2.14999e-05	0.00133465	GeneID:106042110	JMY	XP_013046319.1	6325.62	3098.25
	214	gene8902	1.02689	2.02083e-06	0.000207957	GeneID:106037352	HAUS1	XP_013038689.1	2288.41	1123
	215	gene11581	1.02646	1.50664e-06	0.000164673	GeneID:106040197	TSTD2	XP_013043350.1	3385.93	1662.46
	216	gene14710	1.02613	7.13228e-07	9.65186e-05	GeneID:106043699	SLF1	XP_013048761.1	6046.93	2969.35
	217	gene17218	1.02572	1.51831e-05	0.00102367	GeneID:106046481	LOC106046481	XP_013053006.1	16503.3	8105.6
	218	gene13998	1.02533	2.88224e-07	4.69619e-05	GeneID:106042920	GFM2	XP_013047571.1	3980.06	1955.52
	219	gene7419	1.02504	0.000159158	0.00642363	GeneID:106035658	PPWD1	XP_013036050.1	4925.86	2420.91
	220	gene18060	1.02258	1.32723e-06	0.000149713	GeneID:106047397	SRFBP1	XP_013054313.1	7152.01	3520.19
	221	gene5002	1.02206	0.000274896	0.0102704	GeneID:106032938	LOC106032938	XP_013031608.1	548.906	270.356
	222	gene17282	1.01805	4.21198e-06	0.000356338	GeneID:106046535	DCP2	XP_013053073.1	10529.7	5199.31
	223	gene7347	1.0175	8.29572e-08	1.92079e-05	GeneID:106035655	LOC106035655	XP_013036048.1	4639.38	2291.71
	224	gene7741	1.01724	2.77165e-05	0.00162576	GeneID:106035974	ZNF516	XP_013036591.1	4962.76	2451.94
	225	gene13240	1.01622	4.29954e-05	0.0022932	GeneID:106042084	LOC106042084	XP_013046289.1	1420.6	702.255
	226	gene7984	1.01189	2.50228e-06	0.000243274	GeneID:106036371	ZNF131	XP_013037224.1	6198.7	3074.08
	227	gene11860	1.01171	0.00438047	0.0940039	GeneID:106040521	LOC106040521	-	559.368	277.415
	228	gene12412	1.01145	0.00121723	0.0341621	GeneID:106041201	LOC106041201	-	569.082	282.571
	229	gene13818	1.01031	3.63255e-05	0.00201647	GeneID:106042718	ACOT12	XP_013047240.1	1196.11	594.157
	230	gene16992	1.0098	1.24559e-05	0.000859553	GeneID:106046232	CSNK1G3	XP_013052595.1	7696.56	3822.69
	231	gene16999	1.0069	0.00017205	0.00688084	GeneID:106046233	SNCAIP	XP_013052596.1	1986.76	988.37
	232	gene8065	1.00656	9.60609e-06	0.00069278	GeneID:106036307	CREB3	XP_013037071.1	2738.04	1362.57
	233	gene18828	1.00365	0.000858255	0.0261746	GeneID:106048243	EMB	XP_013055592.1	15302	7631.68
	234	gene14331	1.00288	5.2686e-06	0.000428708	GeneID:106043286	PUS7	XP_013048111.1	13070.3	6522.53
	235	gene11576	1.00132	1.44677e-05	0.000979342	GeneID:106040220	DDX58	XP_013043397.1	1754.99	877.096

## Sheet: SupplementaryData3
	Supplementary Data 3: Differentially expressed genes in female PGCs
	Sl. No	Gene	log2FoldChange	pvalue	padj	GeneID	Genename	ProteinID2	Avg male exp.	Avg. female exp.
	1	gene9687	-8.17892	1.89369e-156	3.33232e-152	GeneID:106038209	RHAG	XP_013040014.1	17.4507	5125.7
	2	gene8893	-6.16872	3.20355e-14	5.1248e-11	GeneID:106037354	SYT4	XP_013038691.1	24.5988	1771.59
	3	gene20531	-4.87341	2.26342e-56	1.99147e-52	GeneID:106029384	LOC106029384	XP_013026122.1	28.5095	839.475
	4	gene16337	-4.02026	0.00698276	0.135177	GeneID:106045477	VWF	XP_013051449.1	253.515	4114.15
	5	gene8613	-2.49859	0.00261301	0.0619691	GeneID:106036975	CHODL	XP_013038153.1	245.698	1387.82
	6	gene15792	-2.42938	9.24796e-27	4.06841e-23	GeneID:106044874	LOC106044874	-	349.602	1882.47
	7	gene14294	-2.33071	4.81147e-17	1.05834e-13	GeneID:106043249	POSTN	XP_013048062.1	3975.11	19994.2
	8	gene20241	-2.33036	0.00302815	0.070206	GeneID:106049761	LOC106049761	XP_013057631.1	290.417	1459.57
	9	gene513	-2.11722	1.8475e-07	3.25104e-05	GeneID:106034182	SPON2	XP_013033628.1	358.433	1552.39
	10	gene12915	-2.09868	9.02342e-07	0.000112405	GeneID:106041770	LOC106041770	-	463.025	1980.87
	11	gene1010	-1.93923	0.00453305	0.0963382	GeneID:106039278	TAGLN3	XP_013041768.1	1131.27	4337.52
	12	gene2078	-1.86391	8.63155e-08	1.92265e-05	GeneID:106048299	SIX2	XP_013055650.1	168.814	612.53
	13	gene8959	-1.82748	0.019267	0.284011	GeneID:106037370	TNMD	XP_013038696.1	300.3	1065.18
	14	gene8539	-1.80511	6.10443e-07	8.50179e-05	GeneID:106036960	DCN	XP_013038125.1	687.047	2399.31
	15	gene11154	-1.70326	9.45608e-12	1.03999e-08	GeneID:106039756	LAYN	XP_013042579.1	438.309	1425.43
	16	gene4508	-1.69719	4.48469e-09	1.92481e-06	GeneID:106032489	LAMA2	XP_013030901.1	915.584	2967.42
	17	gene2769	-1.67743	4.55977e-07	6.74271e-05	GeneID:106030543	MMP16	XP_013027842.1	3031.91	9695.76
	18	gene4844	-1.67401	3.25734e-05	0.00184716	GeneID:106032675	FLT4	XP_013031180.1	1364.03	4350.48
	19	gene7198	-1.66973	5.71289e-05	0.00287228	GeneID:106035411	FHL5	XP_013035628.1	301.113	957.193
	20	gene14276	-1.66304	1.05393e-07	2.20762e-05	GeneID:106043224	NBEA	XP_013048022.1	3145.52	9962.59
	21	gene10501	-1.658	4.25238e-05	0.00228138	GeneID:106039026	CA8	XP_013041316.1	395.792	1247
	22	gene20029	-1.65051	9.51096e-05	0.00433333	GeneID:106049520	PTK2B	XP_013057325.1	179.93	566.476
	23	gene7509	-1.62349	9.86293e-07	0.000121369	GeneID:106035735	MXRA5	XP_013036208.1	3354.47	10335.5
	24	gene7613	-1.61212	0.000639811	0.0206962	GeneID:106035945	ELFN2	XP_013036556.1	236.338	723.688
	25	gene5767	-1.60396	2.16796e-06	0.00021925	GeneID:106033962	GAS2	XP_013033255.1	719.372	2185.17
	26	gene14183	-1.59402	2.54041e-08	7.82907e-06	GeneID:106043076	MMP2	XP_013047824.1	1980.05	5976.21
	27	gene8221	-1.56931	1.17588e-12	1.72433e-09	GeneID:106036531	ADCY2	XP_013037429.1	832.631	2472.2
	28	gene15940	-1.54569	2.96883e-05	0.00172417	GeneID:106045023	LOC106045023	-	211.209	615.081
	29	gene9990	-1.54331	6.71906e-05	0.00329617	GeneID:106038483	COL14A1	XP_013040481.1	541.938	1577.8
	30	gene11040	-1.48841	3.36775e-06	0.000302359	GeneID:106039679	ITGA8	XP_013042481.1	1009.57	2832.94
	31	gene6408	-1.46644	0.0407935	0.429144	GeneID:106034535	COL3A1	XP_013034217.1	3954.78	10928.8
	32	gene2868	-1.45684	9.65257e-05	0.00436649	GeneID:106030610	PREX2	XP_013027953.1	192.339	528.829
	33	gene2159	-1.4466	4.04815e-05	0.00219186	GeneID:106029934	FAP	XP_013026787.1	720.799	1965.15
	34	gene14401	-1.42616	2.33355e-06	0.000233316	GeneID:106043393	LOC106043393	-	207.915	559.563
	35	gene7765	-1.38927	1.76967e-07	3.19523e-05	GeneID:106036047	LOC106036047	XP_013036678.1	262.314	686.796
	36	gene14400	-1.38025	6.63145e-07	9.11669e-05	GeneID:106043392	TMC3	XP_013048290.1	324.974	846.929
	37	gene8775	-1.37744	1.05301e-05	0.000744172	GeneID:106037250	DACT1	XP_013038534.1	569.37	1478.53
	38	gene6744	-1.36165	1.0318e-05	0.000732122	GeneID:106034950	ARHGAP28	XP_013034856.1	1584.26	4069.62
	39	gene1697	-1.35845	0.00112246	0.0319097	GeneID:106046773	LGR5	XP_013053407.1	202.449	519.048
	40	gene6409	-1.34782	0.000681194	0.0218211	GeneID:106034484	COL5A2	XP_013034095.1	2380.76	6059.58
	41	gene18189	-1.33842	5.29013e-06	0.000428708	GeneID:106047549	GUCY1A2	XP_013054557.1	337.929	853.271
	42	gene9922	-1.32571	2.73572e-06	0.00025882	GeneID:106038444	SNAI2	XP_013040438.1	545.903	1366.86
	43	gene18988	-1.32441	0.000528181	0.0177036	GeneID:106048427	ATCAY	XP_013055793.1	446.99	1119.64
	44	gene370	-1.32111	0.00219469	0.0544518	GeneID:106031784	GRID1	XP_013029854.1	616.712	1539.74
	45	gene1772	-1.31579	3.19797e-08	9.37912e-06	GeneID:106047360	SLC16A7	XP_013054274.1	330.03	820.975
	46	gene12600	-1.31131	1.2045e-05	0.000834473	GeneID:106041456	SERPINF1	XP_013045373.1	1558.73	3867.67
	47	gene6739	-1.29951	0.00115753	0.0327477	GeneID:106034959	EPB41L3	XP_013034903.1	553.454	1362.56
	48	gene17046	-1.29732	3.45363e-05	0.00193547	GeneID:106046286	LOC106046286	-	218.149	537.318
	49	gene15939	-1.29548	0.000293232	0.0107725	GeneID:106045020	LOC106045020	XP_013050767.1	796.346	1953.35
	50	gene19484	-1.29369	4.47695e-05	0.00238009	GeneID:106048953	SEPT10	XP_013056541.1	983.686	2410.76
	51	gene9019	-1.29302	4.83485e-07	7.08991e-05	GeneID:106037468	SLC6A14	XP_013038850.1	654.722	1605.64
	52	gene18606	-1.28878	0.000158414	0.00640831	GeneID:106047975	FKBP10	XP_013055190.1	606.098	1480.54
	53	gene11518	-1.27383	0.00105639	0.0305371	GeneID:106040123	VWA5B1	XP_013043253.1	259.288	627.739
	54	gene15569	-1.26219	1.58459e-07	2.97279e-05	GeneID:106044613	LOC106044613	-	1433.71	3438.08
	55	gene7326	-1.26005	0.00399657	0.0873635	GeneID:106035568	SEMA3E	XP_013035934.1	240.57	574.794
	56	gene15779	-1.25703	0.00409433	0.0892787	GeneID:106044876	WFDC1	XP_013050523.1	264.372	631.302
	57	gene19483	-1.25461	4.9838e-06	0.000411907	GeneID:106048951	SOWAHC	XP_013056536.1	897.241	2140.08
	58	gene3104	-1.25339	0.000458121	0.0157145	GeneID:106030915	LOC106030915	XP_013028411.1	542.341	1293.13
	59	gene12914	-1.2524	0.00011423	0.00497404	GeneID:106041769	VEGFC	XP_013045797.1	911.542	2170.4
	60	gene1890	-1.24266	0.000154319	0.00632207	GeneID:106048956	RYR2	XP_013056555.1	873.42	2065.92
	61	gene10454	-1.24073	0.00192151	0.0486515	GeneID:106039006	EBF3	XP_013041307.1	345.065	815.617
	62	gene4315	-1.23975	0.000195722	0.00767063	GeneID:106032238	EDNRA	XP_013030555.1	290.752	686.534
	63	gene2855	-1.23499	1.13273e-05	0.000794131	GeneID:106030601	EYA1	XP_013027923.1	276.286	650.176
	64	gene2035	-1.23414	0.000119431	0.00512592	GeneID:106029766	DAAM2	XP_013026504.1	766.917	1803.21
	65	gene3213	-1.22873	3.72982e-07	5.86015e-05	GeneID:106031015	AKR1D1	XP_013028572.1	9430.06	22100.3
	66	gene19789	-1.22861	6.98325e-07	9.52591e-05	GeneID:106049270	CTSK	XP_013056940.1	344.981	807.604
	67	gene15519	-1.22155	1.98688e-06	0.000205665	GeneID:106044590	THBS2	XP_013050141.1	1818.61	4240.68
	68	gene3718	-1.22145	0.00417473	0.0905828	GeneID:106031565	TGFB2	XP_013029459.1	244.979	571.629
	69	gene11263	-1.2207	0.000538642	0.0179177	GeneID:106039868	TENM4	XP_013042778.1	388.15	904.083
	70	gene18695	-1.21648	5.54197e-05	0.00279433	GeneID:106048078	LOC106048078	XP_013055318.1	220.568	512.165
	71	gene8538	-1.21588	0.00218535	0.0543927	GeneID:106036881	LUM	XP_013037982.1	809.213	1878.07
	72	gene11433	-1.21362	4.94489e-05	0.00257441	GeneID:106040091	FBLN2	XP_013043215.1	1266.94	2938.17
	73	gene18659	-1.21063	0.000525301	0.0176407	GeneID:106048046	PRSS23	XP_013055275.1	856.86	1982.95
	74	gene12299	-1.20806	0.000276431	0.0103058	GeneID:106041055	LOC106041055	-	371.279	859.154
	75	gene429	-1.20501	0.002189	0.0544064	GeneID:106032646	ZCCHC24	XP_013031155.1	320.618	739.761
	76	gene62	-1.20261	9.27779e-08	2.01557e-05	GeneID:106037870	LOC106037870	XP_013039536.1	562.664	1294.14
	77	gene1239	-1.20003	3.015e-06	0.000276546	GeneID:106041691	TSHZ2	XP_013045749.1	770.964	1770.21
	78	gene14247	-1.19765	0.000106436	0.00471777	GeneID:106043177	ATP6V1B1	XP_013047970.1	240.615	552.917
	79	gene8849	-1.19744	0.0160354	0.251942	GeneID:106037181	AHNAK2	XP_013038433.1	220.776	506.735
	80	gene4291	-1.18756	9.31125e-05	0.00427807	GeneID:106032145	SYNGR3	XP_013030431.1	1419.03	3232.48
	81	gene1025	-1.18397	0.00268213	0.0634355	GeneID:106039469	EPHA3	XP_013042151.1	1242.15	2821.36
	82	gene2761	-1.17669	0.00191325	0.0486515	GeneID:106030534	OSGIN2	XP_013027829.1	623.638	1410.24
	83	gene19703	-1.17521	0.000134181	0.00562538	GeneID:106049190	OGN	XP_013056827.1	821.332	1854.06
	84	gene14301	-1.16494	2.8111e-07	4.62307e-05	GeneID:106043227	FREM2	XP_013048026.1	1200.68	2692.1
	85	gene2709	-1.16469	0.00662875	0.13004	GeneID:106030484	LOC106030484	XP_013027783.1	1112.62	2494.86
	86	gene5277	-1.16226	0.000216458	0.00841063	GeneID:106033252	CDH11	XP_013032113.1	6096.76	13645.4
	87	gene2830	-1.15474	0.000134179	0.00562538	GeneID:106030583	CRISPLD1	XP_013027893.1	1239.24	2757.94
	88	gene9208	-1.15119	6.44186e-06	0.000495011	GeneID:106037652	LOC106037652	XP_013039084.1	539.66	1197.49
	89	gene11949	-1.14834	0.00227756	0.0562108	GeneID:106040746	OLFM1	XP_013044295.1	689.219	1526.54
	90	gene4796	-1.14734	1.68111e-06	0.000179796	GeneID:106032784	TGFBI	XP_013031325.1	3229.21	7151.4
	91	gene10816	-1.14605	0.000245168	0.0093584	GeneID:106039404	COL11A1	XP_013042011.1	4701.31	10403.5
	92	gene667	-1.13397	0.00377433	0.0834383	GeneID:106033442	SLIT2	XP_013032384.1	588.678	1292.87
	93	gene20435	-1.12995	0.000574345	0.0189265	GeneID:106049928	LOC106049928	XP_013057811.1	340.786	745.513
	94	gene6466	-1.12434	6.78727e-06	0.000512599	GeneID:106034734	CACNG5	XP_013034525.1	310.36	676.254
	95	gene11195	-1.11772	8.54797e-05	0.003948	GeneID:106039827	LOC106039827	XP_013042716.1	336.054	728.34
	96	gene1623	-1.11328	0.000849931	0.0259657	GeneID:106046267	SEPT3	XP_013052633.1	267.268	576.939
	97	gene19355	-1.09956	1.50212e-06	0.000164673	GeneID:106048821	PGBD5	XP_013056382.1	3352.7	7185.87
	98	gene17674	-1.09591	0.00139878	0.0384599	GeneID:106046982	APOPT1	XP_013053690.1	2501.86	5346.21
	99	gene6136	-1.0937	1.09032e-07	2.23096e-05	GeneID:106034251	TIAM2	XP_013033703.1	3636.51	7760.25
	100	gene835	-1.08325	0.00409331	0.0892787	GeneID:106036961	FLRT2	XP_013038139.1	382.835	811.81
	101	gene5589	-1.08007	0.00768916	0.146119	GeneID:106033812	TNFAIP8L3	XP_013033029.1	305.272	644.489
	102	gene11049	-1.07236	0.0203046	0.292868	GeneID:106039694	LOC106039694	-	294.456	617.981
	103	gene20371	-1.07191	0.0130036	0.218136	GeneID:106049884	LRRC55	XP_013057771.1	273.344	574.044
	104	gene2646	-1.07191	0.0010568	0.0305371	GeneID:106030421	BMP5	XP_013027716.1	619.079	1301.75
	105	gene9054	-1.06275	0.00160532	0.0427364	GeneID:106037491	MEOX2	XP_013038876.1	1035.83	2163.88
	106	gene11048	-1.0575	0.0126719	0.214	GeneID:106039692	OLAH	XP_013042498.1	507.109	1054.16
	107	gene10817	-1.05742	0.00044882	0.0154557	GeneID:106039406	LOC106039406	-	1228.27	2555.37
	108	gene4872	-1.05202	0.000400366	0.0140343	GeneID:106032836	SPARC	XP_013031447.1	2947.99	6111.78
	109	gene20076	-1.04688	0.000410385	0.0143285	GeneID:106049565	IGFBP4	XP_013057388.1	241.801	500.464
	110	gene6883	-1.03902	0.000530248	0.0177357	GeneID:106035015	ENOX1	XP_013034994.1	642.77	1319.93
	111	gene954	-1.03763	0.0210653	0.300203	GeneID:106038531	ABI3BP	XP_013040736.1	479.904	985.645
	112	gene15250	-1.03028	0.00102783	0.0298955	GeneID:106044320	UBE2J2	XP_013049736.1	4449.74	9089.88
	113	gene20106	-1.02907	0.000169146	0.00678555	GeneID:106049609	COL6A1	XP_013057428.1	609.441	1242.9
	114	gene19389	-1.02662	0.000154654	0.00632207	GeneID:106048843	NEFL	XP_013056407.1	2376.07	4839.28
	115	gene5101	-1.02396	0.00293715	0.0683665	GeneID:106032958	LOC106032958	XP_013031631.1	257.163	523.316
	116	gene12123	-1.00181	0.000178459	0.00707284	GeneID:106040796	CDH4	XP_013044360.1	726.46	1454.1

## Sheet: SupplementaryData4
			Supplementary Data 4: Gene ontology enrichment analysis (Biological process) of female DEGs
			Description	TotalNumAnnot	NumListAnnot	expected	Fold Enrichment	+/-	raw P value	FDR
			negative regulation of angiogenesis	9	4	0.05	78.91	+	6.38e-07	6.74e-05
			endothelial cell differentiation	7	2	0.04	50.73	+	0.00109	0.0322
			oligodendrocyte differentiation	8	2	0.05	44.38	+	0.00136	0.0391
			response to oxygen levels	21	3	0.12	25.36	+	0.000317	0.0119
			angiogenesis	54	7	0.3	23.01	+	4.78e-08	9.64e-06
			regulation of cell growth	33	4	0.19	21.52	+	5.31e-05	0.0031
			adherens junction organization	33	4	0.19	21.52	+	5.31e-05	0.00302
			non-canonical Wnt signaling pathway	30	3	0.17	17.75	+	0.000824	0.0261
			cell growth	41	4	0.23	17.32	+	0.000116	0.00535
			regulation of chemotaxis	33	3	0.19	16.14	+	0.00106	0.0319
			regulation of neurogenesis	67	6	0.38	15.9	+	3.34e-06	0.000275
			regulation of axonogenesis	46	4	0.26	15.44	+	0.000175	0.00747
			cell-cell adhesion via plasma-membrane adhesion molecules	60	5	0.34	14.79	+	3.16e-05	0.002
			cell-cell junction assembly	55	4	0.31	12.91	+	0.000333	0.0123
			extracellular matrix organization	62	4	0.35	11.45	+	0.000512	0.0175
			axon guidance	97	5	0.55	9.15	+	0.000271	0.0105
			regulation of signal transduction	626	11	3.53	3.12	+	0.000876	0.0266

## Sheet: SupplementaryData5
			Supplementary Data 5: Gene ontology enrichment analysis (Panther Pathways) of female DEGs
			Description	TotalNumAnnot	NumListAnnot	expected	Fold Enrichment	+/-	raw P value	FDR
			Integrin signalling pathway	191	10	1.08	9.3	+	1.89e-07	3.03e-05
			Inflammation mediated by chemokine and cytokine signaling pathway	235	7	1.32	5.29	+	0.000424	0.0226
